# Supplementary material for: Medication-Related Problems and Interventions Identified and Addressed by Pharmacists Conducting Enhanced Medication Therapy Management Services
Source: Pharmacy (Basel). 2022 Sep 4;10(5):111. doi: 10.3390/pharmacy10050111 (PMC9498483; doi:10.3390/pharmacy10050111)
Supplement: Supplementary file 1 [file pharmacy-10-00111-s001.zip]

Archive with 1 entries (1 files):
- pharmacy-1873635-supplementary.pdf
